# Supplementary material for: Assessing the dimensionality of the CES-D using multi-dimensional multi-level Rasch models
Source: PLoS One. 2018 May 25;13(5):e0197908. doi: 10.1371/journal.pone.0197908 (PMC5969764; doi:10.1371/journal.pone.0197908)
Supplement: S2 File — (CSV) [file pone.0197908.s002.csv]

sex "alter_neu" "ces_01" "ces_02" "ces_03" "cesr04" "ces_05" "ces_06" "ces_07" "cesr08" "ces_09" "ces_10" "ces_11" "cesr12" "ces_13" "ces_14" "ces_15" "cesr16" "ces_17" "ces_18" "ces_19" "ces_20"
1 1 37 0 0 0 0 0 0 0 0 0 0 0 3 0 0 0 3 0 0 0 0
2 2 24 1 2 3 3 1 3 2 3 0 1 1 3 1 1 0 3 3 3 0 2
3 2 43 0 0 0 3 0 0 0 0 0 0 0 0 0 0 0 0 0 0 0 0
4 1 59 0 0 1 0 2 2 3 1 1 1 0 2 1 2 0 2 2 2 0 1
5 2 27 0 0 0 3 1 1 0 3 0 0 0 2 1 0 0 1 0 0 0 1
6 2 60 0 0 0 3 0 0 1 3 0 0 0 1 0 0 0 0 2 0 0 0
7 1 52 1 0 1 1 0 0 1 1 0 0 0 1 0 0 1 1 0 0 0 0
8 1 23 0 0 0 3 0 0 0 2 0 0 0 0 1 0 0 0 0 0 0 0
9 2 65 0 0 0 3 0 0 0 3 0 0 0 0 3 0 3 0 0 0 0 0
10 2 38 0 0 0 1 0 0 2 0 0 0 3 0 0 0 0 0 0 0 0 2
11 2 62 0 0 0 1 0 0 1 2 0 0 0 1 0 1 0 1 1 0 0 0
12 1 21 0 0 0 1 1 0 1 3 0 0 1 1 1 2 0 1 0 0 0 0
13 2 57.5890410958904 0 0 0 0 0 0 1 3 0 0 0 0 1 0 0 0 0 0 1 0
14 1 62.5150684931507 0 0 0 0 0 0 0 0 0 0 0 0 0 0 0 0 0 0 0 0
15 2 53.1232876712329 0 0 0 0 1 0 0 2 0 0 0 1 0 0 0 1 0 0 0 0
16 2 44 0 0 0 0 0 1 0 0 0 0 3 0 0 0 0 1 0 0 0 0
17 2 51 0 0 1 0 1 0 1 0 0 0 1 1 1 0 0 1 0 0 0 1
18 2 61 0 0 0 0 2 0 0 2 0 0 0 0 0 0 0 0 0 0 0 0
19 2 22 0 0 1 3 1 1 1 2 0 0 0 0 1 1 1 1 1 1 0 0
20 2 58 0 0 0 3 0 1 0 2 0 1 1 1 0 0 0 1 0 0 0 0
21 2 34.5013698630137 1 2 1 1 1 2 2 2 1 2 1 2 1 1 0 2 2 2 0 1
22 2 65 1 0 0 2 1 2 1 1 0 0 0 2 2 3 0 1 0 2 1 1
23 2 65 1 0 3 2 1 0 0 3 2 0 2 2 0 1 0 3 1 1 0 0
24 1 31 0 1 0 0 0 0 1 2 0 0 1 0 0 0 0 0 0 0 0 1
25 2 65 0 0 0 3 0 0 0 3 0 0 0 1 0 0 0 0 0 0 0 0
26 1 22 0 1 0 0 1 0 0 2 0 0 0 0 1 0 0 0 0 1 0 1
27 2 30 0 1 0 1 1 0 1 1 0 0 0 1 1 0 0 1 0 0 0 1
28 2 26 0 0 0 0 0 0 0 0 0 0 0 0 0 0 0 0 0 0 0 0
29 2 23 0 0 0 1 0 0 1 3 0 0 0 1 0 0 1 0 0 1 0 0
30 2 54 1 0 0 0 1 0 1 0 0 0 0 0 0 0 0 0 0 0 0 0
31 2 54 0 0 0 0 1 0 0 0 0 0 0 1 1 0 0 0 1 1 0 0
32 2 34 0 0 0 3 0 1 0 0 0 0 0 0 0 0 0 0 1 1 0 0
33 1 64.0109589041096 0 0 0 3 0 0 0 3 0 0 0 0 0 0 0 0 0 0 0 0
34 1 59.9534246575342 0 0 0 3 0 0 0 1 0 0 1 1 0 0 0 1 0 0 0 0
35 1 31 0 1 0 0 0 0 1 0 0 0 0 1 1 0 0 1 0 0 0 0
36 1 22.4849315068493 2 2 0 0 1 0 3 0 0 2 2 2 3 0 0 3 0 0 0 0
37 2 58 0 0 0 0 0 0 0 0 0 0 0 0 0 0 0 0 1 0 1 0
38 2 50 1 0 0 0 0 0 2 3 0 0 2 0 0 0 0 0 0 0 0 0
39 2 22 0 0 0 2 0 0 1 1 1 0 0 3 0 0 0 2 0 1 0 1
40 2 22 0 0 1 2 1 1 2 2 1 0 0 2 0 0 0 2 0 0 1 1
41 2 30 0 1 0 1 1 1 2 2 0 0 2 1 0 1 0 2 0 1 0 1
42 1 60 0 0 0 0 3 0 0 3 0 0 1 3 0 0 0 1 0 0 0 0
43 1 43 0 0 0 0 0 0 0 1 0 0 0 0 0 0 0 0 0 0 0 0
44 1 47 1 0 0 1 1 0 0 1 0 0 2 1 2 0 0 1 0 0 0 0
45 1 30 0 0 0 0 1 0 0 0 0 0 1 0 0 0 0 0 0 0 0 1
46 1 54 0 0 0 3 0 0 0 2 0 0 0 2 0 0 0 3 0 0 0 0
47 2 62.4027397260274 0 0 0 0 0 0 0 0 0 0 0 0 1 0 0 0 0 0 0 0
48 1 63.8767123287671 0 0 0 3 0 0 0 3 0 0 0 3 0 0 0 3 1 1 0 0
49 1 52.2684931506849 0 0 0 3 0 0 0 3 0 0 0 0 0 0 0 1 0 0 0 0
50 1 23.1315068493151 0 0 0 3 1 0 0 2 0 0 1 1 0 0 0 1 0 0 0 1
51 1 31.4164383561644 0 0 0 0 0 0 0 0 0 0 0 0 0 0 0 0 0 0 0 0
52 1 61.4547945205479 1 0 0 3 0 0 0 1 0 0 0 3 0 0 0 0 0 0 0 0
53 1 34.7890410958904 0 0 0 0 1 0 0 2 0 0 0 0 0 0 0 1 0 0 0 0
54 2 61 1 0 1 3 0 1 1 2 0 1 2 2 1 2 1 1 1 2 1 0
55 2 51 1 0 0 2 0 1 0 2 0 1 1 2 0 1 0 2 1 0 0 0
56 2 59 0 0 1 0 0 0 1 0 0 0 1 0 0 0 0 0 0 0 0 0
57 2 60 0 0 0 0 1 0 1 0 3 0 1 1 0 0 0 1 0 0 0 0
58 2 45 0 0 0 0 0 0 0 3 0 0 0 0 0 0 0 0 0 0 0 0
59 1 52 NA NA NA NA NA NA NA NA NA NA NA NA NA NA NA NA NA NA NA NA
60 1 52 0 0 0 0 0 0 0 3 0 0 0 1 0 0 0 1 0 0 0 0
61 1 50 0 0 0 0 0 0 0 0 0 0 0 0 0 0 0 0 0 0 0 0
62 1 60 0 0 0 0 0 0 2 0 0 3 0 0 0 0 0 0 0 0 0 0
63 2 40 1 0 0 1 0 1 1 1 0 0 2 2 0 0 1 2 2 2 1 2
64 2 52 0 0 0 0 0 0 0 3 0 0 1 3 0 0 0 0 0 0 0 0
65 1 57 NA NA NA NA NA NA NA NA NA NA NA NA NA NA NA NA NA NA NA NA
66 2 27 0 0 0 0 0 0 0 0 0 0 0 1 0 0 0 1 0 0 0 0
67 2 38 1 0 0 2 0 1 1 2 2 0 0 2 0 2 1 2 2 2 1 0
68 2 54 0 0 0 0 0 0 0 0 0 0 1 0 0 0 0 0 1 0 0 0
69 2 34 0 0 0 0 1 0 1 3 0 0 0 2 0 0 0 2 0 0 0 2
70 2 25 0 0 0 0 0 0 0 0 0 0 2 0 0 0 0 0 0 0 0 0
71 1 65 0 0 0 3 0 0 0 3 0 0 0 0 0 0 0 0 0 0 0 0
72 1 60 0 0 0 0 0 0 0 0 0 0 0 0 0 0 0 0 0 0 0 0
73 1 63 0 0 0 3 0 0 0 2 0 0 0 3 0 0 0 0 0 0 0 0
74 2 56 0 0 0 0 0 0 0 0 0 0 0 0 0 0 0 0 0 0 0 0
75 2 53 1 0 0 0 0 0 0 2 0 1 0 1 0 0 0 1 0 0 0 1
76 2 57 0 0 0 0 0 0 0 0 0 0 0 0 0 0 0 0 0 0 0 0
77 2 59 0 3 0 1 2 1 1 1 0 0 2 1 0 1 0 1 0 1 0 0
78 2 59 0 0 0 3 1 0 0 0 0 0 0 0 0 1 1 0 0 0 1 0
79 2 61 0 0 0 3 0 0 0 3 0 0 0 3 0 0 0 3 0 0 0 0
80 2 30 0 0 0 0 0 0 0 3 0 0 0 0 0 0 0 0 0 0 0 0
81 2 57 0 0 0 0 0 1 1 0 0 1 0 0 0 0 0 0 0 0 0 0
82 1 50 0 0 0 0 0 0 0 2 0 0 1 0 0 0 0 0 0 0 0 0
83 1 58 1 0 0 3 1 0 0 2 0 0 1 3 1 0 0 3 1 1 0 0
84 1 55 0 0 0 0 1 0 0 1 0 0 0 1 0 0 0 0 0 0 0 1
85 2 24 0 0 0 0 1 2 3 2 0 0 1 1 0 0 0 1 1 1 0 0
86 2 26.6986301369863 0 0 0 1 0 0 1 1 0 0 0 0 0 1 0 0 0 0 0 0
87 1 51.1698630136986 1 0 0 0 0 0 0 1 0 0 2 1 0 0 0 0 0 1 0 0
88 2 53.0520547945206 0 0 0 0 0 0 0 1 0 0 1 1 0 0 0 0 0 0 0 0
89 1 60.0958904109589 0 0 0 0 0 0 0 0 0 0 0 0 0 0 0 0 0 0 0 0
90 1 39 0 1 1 1 0 1 0 2 1 0 2 2 1 0 0 2 0 0 0 0
91 1 54.5671232876712 0 0 0 2 1 1 0 1 0 0 1 3 0 0 0 0 0 0 0 0
92 1 41 0 0 0 0 0 0 0 0 0 0 0 0 0 0 0 0 0 0 0 0
93 2 58 3 0 0 3 1 0 0 3 0 0 0 0 0 0 0 0 0 0 0 0
94 2 57 0 0 0 3 0 0 0 0 0 0 0 1 0 0 0 0 0 0 0 0
95 2 64 0 0 0 0 0 0 1 0 0 0 0 0 1 0 0 0 0 0 1 0
96 2 61 0 0 0 0 0 0 0 0 0 0 0 0 0 1 0 0 0 0 0 0
97 2 39 0 0 0 0 1 0 0 0 0 0 1 0 0 0 0 0 0 0 0 0
98 2 43 0 1 0 0 0 0 0 1 0 0 1 1 0 0 0 1 0 0 0 0
99 2 34 0 0 0 0 0 0 0 0 0 0 0 0 0 0 0 0 0 0 0 0
100 2 60 0 0 0 3 0 0 1 0 0 0 1 0 0 0 0 0 0 1 1 0
101 2 65 0 0 0 3 0 1 0 3 1 1 2 3 0 1 0 3 1 1 0 0
102 1 51 0 0 0 1 0 0 0 3 0 0 0 1 0 0 0 0 0 0 0 0
103 1 26 0 0 0 0 0 0 0 0 0 0 0 0 0 0 0 0 0 0 0 0
104 1 61 0 0 3 0 1 0 3 0 0 0 1 3 0 0 0 0 0 0 0 0
105 2 50 0 0 0 3 1 1 1 3 1 0 1 1 1 1 1 2 0 1 1 1
106 2 58 0 0 0 1 0 0 0 0 0 0 1 1 0 0 0 1 0 0 0 0
107 2 61 0 0 0 0 0 0 0 3 0 1 1 3 0 1 0 0 0 0 0 1
108 2 49 0 2 0 2 1 1 0 0 0 0 1 0 0 0 0 2 0 0 0 3
109 2 41.3205479452055 0 0 0 0 0 0 0 2 0 0 0 0 0 0 0 0 0 0 0 0
110 2 54.3835616438356 3 1 0 0 2 2 3 0 0 0 3 2 1 0 0 1 1 0 0 0
111 2 63.4493150684931 0 0 0 3 0 1 0 3 0 0 0 0 0 0 0 2 0 1 0 0
112 1 22.2739726027397 0 0 0 0 1 0 1 1 0 0 0 1 0 1 0 1 0 1 0 0
113 1 58 2 0 1 1 3 1 1 1 0 1 0 1 1 2 1 1 0 1 0 1
114 1 59 0 0 0 1 0 1 1 1 0 0 1 1 1 1 1 1 0 1 1 1
115 1 47 0 0 0 0 0 0 0 0 0 0 1 0 0 0 0 0 0 0 0 0
116 1 30 0 0 0 1 1 0 1 2 0 0 1 1 1 0 0 1 0 0 0 1
117 1 50 0 0 0 0 0 0 0 3 0 0 0 0 0 0 0 0 0 0 0 0
118 1 32 1 0 1 0 0 1 2 2 1 0 1 2 2 1 0 3 0 1 0 1
119 1 54 1 0 0 1 2 1 2 1 0 1 0 2 1 0 1 2 0 1 0 1
120 2 49 0 0 3 0 3 3 3 3 0 3 0 2 0 2 0 1 1 2 1 2
121 2 36 0 0 0 0 1 0 0 1 0 0 0 0 0 0 0 0 0 0 0 2
122 2 36 0 0 0 0 0 0 0 0 0 0 0 0 0 0 0 0 0 0 0 0
123 2 56 0 0 0 0 0 0 0 0 0 0 0 0 0 0 0 0 0 0 0 0
124 2 24 0 0 0 0 0 0 0 2 0 0 1 0 0 0 0 0 0 0 0 0
125 1 30 2 0 0 1 1 0 1 1 0 0 0 1 0 0 0 1 0 0 0 0
126 1 59 0 0 0 0 0 0 1 2 0 0 1 1 0 1 2 0 0 0 0 1
127 2 62 0 0 1 2 1 2 1 2 1 1 2 2 1 2 1 2 2 2 1 2
128 2 40 0 0 0 2 1 1 0 0 0 0 1 0 0 0 1 0 1 1 1 0
129 2 53 0 0 0 0 1 0 0 0 0 0 0 0 0 0 0 0 0 0 0 0
130 2 36 1 0 0 0 0 0 0 2 0 0 0 0 0 0 1 0 0 1 0 0
131 1 42 0 0 0 1 1 0 1 1 0 0 0 1 0 0 2 1 0 1 1 0
132 1 31 0 0 0 0 0 0 0 1 0 0 2 0 0 1 0 0 0 0 0 1
133 2 21 1 0 3 2 2 2 2 2 2 1 1 2 1 1 0 2 0 1 1 1
134 2 26 0 0 0 1 0 0 0 1 0 0 0 0 0 0 0 3 0 1 2 0
135 2 37 0 0 0 0 0 0 0 1 0 0 0 0 0 0 0 0 0 0 0 0
136 2 54 1 0 1 0 1 0 0 2 0 0 0 1 0 0 0 1 0 0 0 0
137 1 23 0 0 0 0 0 0 0 0 0 0 1 0 0 0 0 0 0 0 0 0
138 1 26 0 0 0 0 0 0 0 1 0 0 0 0 0 0 0 0 0 0 0 0
139 1 59 1 0 0 0 0 0 1 1 0 0 0 1 0 0 0 2 0 0 0 0
140 2 52 0 0 0 3 0 0 1 3 0 0 0 1 0 0 0 1 0 0 0 0
141 2 65 1 0 0 0 1 1 1 0 0 0 1 1 0 0 0 1 0 1 0 0
142 2 52 0 0 0 1 1 1 0 1 0 0 1 1 0 1 1 1 0 0 0 0
143 2 53 0 0 0 0 0 0 0 0 0 0 1 0 0 0 0 0 0 0 0 0
144 2 49 0 0 0 1 1 0 0 1 0 1 0 0 1 0 0 0 0 0 1 0
145 2 62 1 0 0 0 0 0 1 0 0 0 1 0 0 0 0 0 0 0 0 1
146 2 52 0 0 0 0 0 0 0 0 0 0 2 0 0 0 0 0 0 0 0 0
147 1 54 0 0 0 0 0 0 0 1 0 1 1 1 0 0 0 0 0 0 0 0
148 1 40 0 0 0 0 0 0 0 1 0 0 0 0 0 0 0 2 0 0 0 0
149 2 33 0 0 0 0 0 0 0 0 0 0 0 0 0 0 0 0 0 0 0 0
150 2 49 0 1 1 2 0 1 1 1 0 1 1 1 2 2 0 1 1 1 1 1
151 2 58 0 0 0 2 0 0 0 0 0 0 0 1 0 1 0 2 1 0 0 0
152 2 28 0 0 0 0 1 1 1 0 0 0 0 0 1 1 0 0 0 0 0 0
153 2 59 0 0 0 3 0 0 0 3 0 0 0 3 0 0 0 2 0 0 0 0
154 2 22 0 0 0 1 0 0 0 0 0 0 1 1 0 0 0 1 0 0 0 0
155 2 28 0 0 0 3 0 0 0 1 0 0 0 0 0 0 0 0 0 0 0 0
156 2 49 0 0 0 0 0 0 1 3 0 0 0 3 0 0 0 0 0 0 0 0
157 1 61 0 0 0 3 0 0 0 3 0 0 0 1 0 0 0 0 0 0 0 0
158 2 61.4767123287671 0 0 0 3 1 0 0 2 0 0 1 3 0 0 0 0 0 1 0 0
159 2 53.0657534246575 0 0 1 3 0 2 2 2 0 0 3 1 0 1 0 2 2 2 0 1
160 1 50.4164383561644 0 0 0 3 0 0 0 2 3 0 0 0 0 0 0 0 0 0 0 0
161 1 56.3068493150685 0 0 0 0 0 0 0 0 0 0 0 0 0 0 0 0 0 0 0 0
162 1 56.9561643835616 1 0 0 3 0 0 0 1 0 0 2 0 1 0 0 0 0 0 1 0
163 2 58.6164383561644 0 0 0 3 0 1 1 3 0 0 0 0 0 0 0 0 0 1 0 2
164 2 22 0 1 1 1 2 0 0 1 0 0 1 1 1 0 0 1 2 2 0 0
165 2 48 2 0 1 3 1 2 3 3 2 2 3 3 2 1 0 2 2 2 0 2
166 2 28 0 0 0 3 0 0 0 3 0 0 0 1 0 0 0 2 0 1 0 0
167 2 63 NA NA NA NA NA NA NA NA NA NA NA NA NA NA NA NA NA NA NA NA
168 2 52 0 0 0 0 0 0 0 0 0 0 0 1 0 0 0 0 0 0 0 0
169 1 50 1 0 0 0 0 0 0 3 0 0 1 1 0 1 0 1 0 0 0 0
170 1 32 0 0 0 0 0 0 0 1 0 0 0 1 0 0 0 1 0 0 0 0
171 1 37 0 0 0 0 0 0 0 0 0 1 0 0 0 0 0 0 0 0 0 1
172 1 64 0 0 0 3 0 0 0 3 0 0 0 3 0 0 0 3 0 0 0 0
173 1 29 0 0 0 0 0 1 0 2 0 0 1 2 0 1 0 2 0 0 0 0
174 1 53 0 0 0 0 0 1 0 2 0 2 2 0 0 0 1 0 1 1 1 0
175 1 58 0 0 0 3 0 0 0 1 0 0 0 0 0 0 0 0 0 0 0 0
176 2 30 0 0 0 0 0 0 0 0 0 0 3 0 0 0 0 0 0 1 0 0
177 2 58 0 0 0 3 1 0 0 0 0 0 1 0 0 0 0 1 0 0 0 0
178 2 57 0 0 0 0 1 0 1 2 0 0 3 2 0 0 1 2 0 0 0 1
179 2 61 0 0 0 3 1 0 0 0 0 0 1 0 0 0 0 1 0 0 0 0
180 2 56 0 0 0 3 0 0 1 0 0 0 1 0 0 0 1 0 0 0 0 0
181 2 63 0 0 0 3 0 0 0 0 0 1 1 0 1 0 0 0 1 1 0 0
182 1 56.3835616438356 1 0 1 0 0 1 0 1 0 1 0 1 0 1 0 1 0 1 0 0
183 1 55.0712328767123 1 0 1 1 1 1 1 2 0 0 3 1 0 0 0 2 1 1 0 2
184 2 49 0 0 0 3 0 0 0 3 0 0 0 0 0 0 0 3 0 0 0 0
185 2 39 0 0 0 0 0 0 0 1 0 0 1 0 0 0 0 0 1 1 0 0
186 2 44 0 0 0 0 0 0 0 0 0 0 0 0 0 0 0 0 1 1 0 0
187 2 58 0 0 0 2 0 0 0 1 0 0 0 1 0 0 0 1 0 1 0 0
188 1 58 0 0 0 0 0 0 0 1 0 0 0 1 0 0 0 1 2 0 0 0
189 1 29 0 0 0 1 1 0 0 3 0 0 2 1 0 0 0 2 0 0 0 0
190 1 54 0 0 0 0 0 0 0 1 0 0 1 1 0 0 0 1 0 0 0 0
191 1 43 0 1 0 0 0 1 0 0 0 0 0 2 2 0 2 2 0 0 0 0
192 2 59 1 0 0 0 1 0 0 0 0 1 0 0 0 0 0 0 0 0 0 0
193 2 49 0 0 0 0 0 0 1 1 0 1 1 0 1 0 0 0 0 1 0 0
194 2 56 0 1 0 1 0 1 3 3 0 1 0 1 0 0 0 2 0 1 0 1
195 1 24 0 0 1 1 1 2 1 3 0 0 1 2 3 1 0 3 0 2 0 0
196 1 47 0 0 0 0 1 0 0 3 0 0 1 2 0 0 0 0 0 1 0 0
197 1 52 0 0 0 1 0 1 1 0 0 0 0 1 0 0 0 0 0 0 0 0
198 1 53 0 0 0 3 0 0 0 1 0 0 0 1 0 0 0 2 0 0 0 0
199 1 22 0 0 1 0 0 0 0 2 0 0 1 0 0 0 0 0 0 1 1 0
200 2 49 0 1 1 0 1 1 1 3 0 1 1 1 0 0 0 0 1 1 0 0
201 2 32 1 1 1 2 0 1 2 2 0 0 1 1 1 0 0 1 1 1 0 1
202 2 46 0 0 0 2 2 0 1 2 0 0 2 1 1 1 0 1 0 1 0 0
203 2 54 0 0 1 0 0 1 1 1 0 0 0 1 0 1 2 1 0 1 2 0
204 2 64 0 0 0 0 0 1 0 2 0 1 1 0 0 0 0 0 0 0 0 0
205 2 63 1 0 0 0 0 0 1 3 0 0 1 3 0 0 0 0 0 0 0 0
206 1 57 0 0 0 1 1 0 0 1 0 0 1 1 1 0 0 2 0 0 0 0
207 1 62 0 0 0 0 0 0 0 0 0 0 0 0 0 0 0 0 0 0 0 0
208 1 46 0 0 0 0 1 0 0 1 0 0 0 0 0 0 0 1 0 0 0 0
209 1 51 0 0 0 0 0 0 0 1 0 0 0 1 0 0 0 0 0 0 0 0
210 2 30 0 0 0 0 1 0 0 0 0 0 0 1 0 0 0 0 0 0 0 0
211 2 58 2 0 0 2 1 1 1 0 1 2 1 1 0 0 0 1 0 0 0 1
212 2 51 0 0 0 3 0 0 0 0 0 0 3 0 0 0 0 1 0 0 0 0
213 2 50 0 0 0 0 0 0 0 0 0 0 1 0 0 0 0 0 0 0 0 0
214 2 60 0 0 0 0 0 0 0 0 0 0 0 0 0 0 0 0 0 0 0 0
215 2 42 0 0 0 0 1 0 0 0 0 0 0 0 0 0 0 0 0 0 0 0
216 2 53 0 0 0 0 0 0 0 0 0 0 1 0 1 1 0 0 0 1 0 0
217 1 57 0 0 0 0 0 0 1 3 0 0 0 0 0 0 0 0 0 0 0 0
218 1 59 0 0 0 0 0 0 0 1 0 0 0 1 0 1 0 1 0 1 0 0
219 1 66 0 0 0 0 0 0 0 0 0 0 0 0 0 0 0 0 1 1 0 0
220 1 29 0 0 0 1 1 0 0 1 0 0 0 0 0 0 0 1 0 0 0 0
221 1 29 0 0 0 0 1 0 0 0 0 0 0 0 0 0 0 0 0 0 0 0
222 2 35 0 0 0 0 1 0 0 2 0 1 0 1 0 0 0 0 0 1 0 0
223 2 50 0 0 0 0 0 0 0 0 0 0 0 0 0 0 0 0 0 0 0 0
224 1 33 0 0 0 0 0 0 0 0 0 0 0 0 0 0 0 0 0 0 0 0
225 2 63 0 0 0 1 0 0 0 3 0 1 3 0 0 1 0 1 0 1 0 1
226 2 59 0 0 0 0 0 0 0 1 0 0 1 3 0 0 0 3 0 0 0 0
227 2 37 1 1 0 1 1 0 0 1 0 0 1 1 0 1 2 2 1 1 1 0
228 2 63 0 0 0 3 0 0 1 3 0 0 2 2 1 0 1 2 1 1 1 2
229 2 60 0 0 0 3 0 0 0 2 0 0 0 1 0 0 0 1 0 0 0 0
230 2 32 1 0 0 1 1 0 0 1 0 1 1 1 0 0 0 2 1 1 0 0
231 1 22 0 0 0 1 0 0 0 1 0 0 1 1 0 0 0 0 0 0 0 0
232 1 64 0 0 0 3 0 0 0 3 0 0 0 2 0 0 0 1 0 0 0 0
233 1 26 0 0 0 3 1 0 0 3 0 0 0 1 0 0 0 2 0 0 0 3
234 1 59 0 0 0 3 0 0 0 2 0 0 1 1 1 2 0 2 0 1 0 0
235 1 24 0 1 0 1 1 1 1 3 0 1 0 0 0 0 0 1 1 1 0 1
236 1 38 0 0 0 1 0 0 0 2 0 0 0 0 0 0 0 2 1 0 0 0
237 2 58 0 0 0 3 0 0 0 3 0 0 0 2 1 0 0 3 0 0 0 0
238 2 59 0 0 0 3 0 1 0 0 0 0 1 0 0 0 0 0 1 1 0 0
239 2 48 1 0 0 1 0 0 1 1 0 1 1 1 0 0 0 0 1 0 1 0
240 2 28 0 0 0 0 0 0 0 0 0 0 0 0 0 0 1 0 0 0 0 0
241 1 55 0 0 0 0 0 2 2 3 0 0 0 1 0 0 0 1 0 0 0 1
242 1 45 0 0 0 1 1 0 0 1 0 1 1 1 1 0 0 1 0 0 0 0
243 1 63 1 0 1 0 2 1 2 3 1 1 3 2 0 2 2 2 0 2 3 3
244 1 55 0 0 0 0 0 0 0 0 0 0 0 0 0 0 0 0 0 0 0 0
245 1 22 0 0 0 3 1 0 0 1 0 0 0 0 0 0 0 1 1 2 0 0
246 1 61.0219178082192 1 0 0 0 1 0 1 2 0 0 2 2 1 0 0 2 0 1 0 1
247 1 58 0 0 0 0 0 1 0 0 0 0 1 0 0 0 0 0 0 1 0 0
248 2 61 1 0 0 1 0 0 0 0 0 0 1 0 0 0 0 0 0 0 0 0
249 2 47 0 0 0 0 0 0 0 0 0 0 0 0 0 0 0 0 0 0 0 1
250 2 36 1 0 1 0 0 1 0 1 0 0 0 0 0 1 0 0 1 1 0 0
251 2 59 0 0 1 3 0 0 1 1 0 1 1 1 1 0 0 2 0 0 0 0
252 2 54 1 0 0 1 1 0 1 1 1 0 1 1 0 1 1 2 0 0 1 0
253 2 57 0 0 0 1 0 0 0 0 0 0 0 1 0 0 0 0 0 0 0 0
254 1 51 1 0 0 3 0 0 0 1 0 0 0 0 0 0 0 0 0 0 0 0
255 1 57 0 0 0 3 0 0 0 3 0 0 0 1 0 0 0 0 0 0 0 1
256 1 46 0 0 0 3 0 0 0 3 0 0 0 3 0 0 0 3 2 1 0 0
257 1 50 0 0 0 3 0 0 0 0 0 0 0 0 0 0 0 1 0 0 1 0
258 2 23 0 0 0 1 0 0 0 2 0 0 1 0 0 0 1 0 1 1 1 0
259 1 33 0 0 0 3 0 0 0 2 0 0 0 0 0 0 0 0 0 0 1 0
260 1 31 0 0 0 3 0 0 0 0 0 0 1 0 0 0 0 0 0 0 0 0
261 2 31 0 0 0 0 1 1 0 0 1 1 1 0 0 0 0 0 1 1 0 0
262 2 60 0 0 0 0 0 1 1 1 2 0 1 1 1 1 0 2 1 1 0 1
263 2 57 0 0 0 0 0 0 0 0 0 0 0 0 0 0 0 0 0 0 0 0
264 2 57 0 0 0 3 0 0 0 2 0 0 1 1 0 0 0 0 0 0 0 0
265 1 43 0 0 0 0 0 0 0 3 0 0 0 1 0 0 0 1 0 0 0 0
266 1 64 0 0 0 0 0 0 0 3 0 0 0 1 0 0 0 0 0 0 0 0
267 1 55 0 0 0 2 0 0 0 3 0 0 0 0 0 0 0 0 0 1 0 0
268 1 29 1 1 1 2 2 1 1 2 1 1 2 2 1 1 0 2 0 1 1 1
269 1 50 0 0 0 3 0 0 0 3 0 0 1 0 0 0 0 1 0 0 0 0
270 1 42 0 0 0 1 0 1 1 2 0 0 0 1 1 1 1 1 0 1 0 0
271 1 53.0712328767123 0 0 0 0 0 0 0 0 0 0 0 0 0 0 0 0 0 0 0 0
272 1 41.8602739726027 0 0 0 3 0 0 1 1 0 1 1 1 0 0 1 1 0 0 0 0
273 1 35 0 0 0 1 0 0 0 0 0 0 0 0 0 0 0 0 0 0 1 0
274 1 49 0 0 0 3 0 0 0 3 0 0 0 0 3 0 1 0 0 0 0 0
275 1 34 0 0 0 3 0 0 0 3 0 0 0 3 0 0 0 0 0 0 0 0
276 2 44 0 0 0 1 0 0 2 2 0 1 2 1 0 0 0 2 0 0 0 0
277 2 61 0 0 0 3 0 0 0 3 0 0 0 0 2 0 1 0 0 0 0 0
278 1 43 0 0 0 0 1 0 0 1 0 0 0 0 1 0 0 1 0 0 0 0
279 2 47 0 0 0 0 0 0 0 1 0 0 1 1 0 1 0 0 0 0 0 0
280 2 64 0 0 0 0 0 0 0 0 0 0 0 1 1 0 0 0 0 0 0 1
281 2 58 0 0 0 NA 1 0 0 3 0 0 0 1 NA 0 0 1 0 0 0 0
282 2 65 0 0 0 0 0 0 1 0 0 0 0 1 0 0 0 0 0 0 0 0
283 1 25 0 0 0 1 0 1 0 2 1 0 0 1 2 0 0 1 0 0 0 1
284 1 51 0 0 0 0 0 0 1 1 0 0 0 1 0 0 1 0 0 0 0 0
285 1 53 0 0 0 0 0 0 0 0 0 0 0 0 0 0 0 0 0 0 0 0
286 2 59 0 0 1 2 0 0 1 1 0 0 0 1 1 0 0 2 0 0 0 2
287 1 42 0 0 0 0 0 0 0 0 0 0 0 0 0 0 0 0 0 0 0 0
288 1 58.1013698630137 0 0 0 0 0 0 1 0 0 0 0 0 0 0 0 1 0 0 0 1
289 1 60 0 0 0 3 0 0 0 2 0 0 0 1 0 0 0 1 0 0 0 0
290 1 40.9616438356164 0 0 0 3 0 0 0 2 0 0 3 0 0 0 0 0 0 1 0 0
291 1 52.8246575342466 1 2 1 3 1 2 1 3 0 1 1 3 1 1 0 3 1 2 0 1
292 2 64 0 0 0 3 0 0 0 0 0 0 2 0 0 0 0 1 0 1 0 0
293 2 65 0 0 0 0 0 0 0 1 0 0 0 1 0 0 0 0 0 0 0 0
294 1 52 0 0 0 0 0 0 0 2 0 0 0 1 0 0 0 1 0 0 0 0
295 1 50 1 0 0 0 0 0 0 0 0 1 0 1 0 0 0 0 0 1 0 0
296 1 40 0 0 0 3 0 0 0 3 0 0 0 0 0 0 0 0 0 0 0 0
297 1 58 2 1 2 3 2 2 2 3 0 2 1 3 2 0 1 2 0 2 1 2
298 1 29 0 0 0 0 0 0 0 0 0 0 0 0 0 0 0 0 0 0 0 0
299 1 24 0 0 0 2 0 0 0 3 0 0 0 2 1 0 0 2 0 0 0 0
300 2 44 0 0 0 3 0 0 1 0 0 0 1 0 1 0 0 1 0 0 0 0
301 2 56 0 0 0 0 0 0 1 0 0 0 0 1 0 0 0 1 1 1 0 1
302 2 60 1 0 0 0 0 0 0 0 0 0 1 0 0 0 0 0 0 1 0 0
303 1 61 0 0 0 0 0 0 0 0 0 0 0 1 0 0 0 0 0 0 0 0
304 1 45 0 0 0 2 2 0 0 1 0 0 0 1 1 0 0 0 0 0 0 0
305 1 54 0 0 0 0 1 0 0 0 0 0 1 1 0 0 0 1 0 0 0 0
306 1 53 0 0 0 0 0 0 0 3 0 0 1 2 0 0 0 2 0 0 0 0
307 1 33 0 0 0 0 0 0 0 0 0 0 0 0 0 0 0 0 0 0 0 0
308 1 48 0 0 0 3 1 0 0 2 0 2 1 2 1 1 0 1 0 1 0 0
309 1 39 0 0 0 0 1 0 1 0 0 0 0 3 0 1 0 0 0 0 0 0
310 1 41 0 0 0 0 1 1 2 1 0 0 2 1 0 0 0 0 0 1 0 1
311 2 24 0 0 0 0 0 0 0 0 0 0 1 0 0 0 0 0 0 0 0 0
312 2 63 0 0 0 0 0 0 0 1 0 0 0 1 0 0 0 0 0 0 0 0
313 2 43 0 0 1 3 0 1 1 2 2 0 0 1 0 0 0 1 1 1 0 0
314 1 61 0 0 0 0 0 0 0 0 0 0 0 0 0 0 0 0 0 0 0 0
315 2 43.0712328767123 1 0 0 2 0 0 0 2 0 0 0 0 0 0 0 0 0 0 0 0
316 2 52.1917808219178 1 0 0 0 0 0 0 0 0 0 3 0 0 0 0 0 0 0 0 0
317 2 64.4 0 0 0 2 1 0 0 3 0 0 0 0 0 0 0 0 0 0 0 0
318 2 65.4684931506849 0 0 0 3 0 0 0 3 0 0 0 3 0 0 0 3 0 0 0 1
319 2 51.5890410958904 0 0 0 1 1 0 0 1 0 0 0 1 0 0 0 1 0 0 0 0
320 2 32.8986301369863 1 0 0 0 0 0 0 0 0 0 0 0 0 1 1 0 1 1 1 0
321 1 52.3972602739726 0 0 0 0 0 0 0 0 0 0 0 0 0 0 0 0 0 0 0 0
322 1 46.9643835616438 1 0 0 0 0 1 0 0 0 0 2 0 0 1 0 0 1 1 0 0
323 2 63 0 0 0 1 0 0 1 1 0 0 0 1 0 0 1 0 0 0 0 0
324 2 64 0 0 0 0 0 0 0 1 0 0 0 0 0 0 0 0 0 0 0 0
325 2 56 0 0 0 0 0 0 1 1 0 0 1 1 0 0 1 1 0 0 0 0
326 2 27 0 0 1 1 1 1 0 3 0 0 3 1 1 1 0 1 1 1 0 0
327 1 36 0 0 0 0 0 0 0 0 0 0 0 1 0 0 0 2 0 0 0 0
328 1 43 0 0 0 0 0 0 0 0 0 0 0 0 0 0 0 0 0 0 0 0
329 1 41 0 0 0 0 0 0 0 1 0 0 0 1 0 0 0 1 0 0 0 0
330 1 55 0 0 0 0 0 0 1 1 0 0 0 1 0 0 0 1 0 0 0 0
331 2 53 2 0 2 3 3 3 3 0 2 1 3 3 2 1 1 3 3 3 1 3
332 2 50 1 0 1 0 2 0 0 2 0 0 1 1 1 0 0 1 0 0 0 0
333 2 42 1 1 0 2 1 0 1 2 0 0 0 1 0 0 0 2 0 1 0 0
334 2 47 0 0 0 3 0 0 0 1 0 0 0 1 1 0 0 1 0 0 0 0
335 2 31 1 1 0 1 0 1 2 3 0 0 2 0 1 0 0 1 0 0 0 0
336 2 58 0 0 0 0 1 1 0 2 0 1 1 1 1 0 0 1 1 1 0 2
337 2 38 2 1 1 3 2 1 2 0 1 1 1 2 2 2 0 2 0 1 0 2
338 1 56 0 0 0 0 0 0 1 0 0 0 1 1 0 0 0 1 0 0 0 0
339 2 39 1 0 0 0 1 1 0 3 0 1 0 1 0 0 1 1 0 0 0 0
340 2 31 0 0 0 1 0 0 0 0 0 0 0 0 0 0 1 0 0 0 0 0
341 2 55 1 0 0 0 0 0 0 2 0 0 0 2 1 0 1 2 0 0 0 1
342 2 51 1 1 1 0 0 0 0 2 0 0 0 1 0 0 0 1 0 0 0 0
343 2 48 0 0 0 3 2 0 0 2 0 0 0 2 0 0 0 2 0 0 0 0
344 2 30 0 0 0 0 0 0 1 2 0 0 0 1 0 0 3 1 0 0 0 1
345 2 33 1 0 0 0 0 0 0 0 0 0 0 0 0 0 0 1 0 0 0 0
346 2 52 0 0 0 3 0 0 0 3 3 0 0 0 0 0 0 0 0 0 0 0
347 1 62 2 0 0 0 0 0 1 2 0 0 1 1 0 0 0 1 0 1 0 0
348 1 60 0 0 3 0 0 0 0 0 0 0 0 0 0 0 0 0 0 0 0 0
349 1 56 0 0 0 1 2 0 0 0 0 0 0 1 0 0 0 1 0 0 1 0
350 1 29 0 0 0 0 0 0 0 0 0 0 0 0 0 0 0 0 0 0 0 0
351 1 27 0 0 0 2 0 0 0 1 0 0 0 1 1 0 0 1 0 0 1 0
352 1 62 0 0 0 0 0 0 0 3 0 0 0 0 1 0 0 0 0 0 0 0
353 1 39 0 0 0 0 1 0 0 3 0 0 0 1 1 0 0 0 0 0 0 0
354 1 29 0 0 0 2 0 0 0 1 0 0 0 0 0 0 0 1 0 0 0 0
355 1 35.958904109589 0 0 0 0 0 0 0 0 0 1 1 1 0 1 0 1 0 0 1 0
356 1 26.8602739726027 0 0 0 0 0 0 1 0 0 0 1 1 0 0 0 0 0 0 0 0
357 2 61 0 0 0 1 1 0 1 0 0 0 0 1 1 0 1 1 1 0 0 0
358 2 32 0 0 0 0 0 0 0 0 0 0 0 3 0 0 0 0 0 1 0 0
359 2 25 0 0 0 1 0 0 1 0 0 1 0 0 0 0 0 0 0 1 0 0
360 1 65 0 0 0 0 3 0 0 0 0 0 0 0 0 0 0 0 0 0 0 0
361 1 60 0 0 0 0 0 0 0 0 0 0 0 0 0 0 0 0 0 0 0 0
362 1 51 0 0 0 0 0 0 0 0 0 0 1 3 0 0 0 1 0 0 0 0
363 1 51 0 2 0 0 0 1 2 2 0 0 2 1 0 0 0 3 0 0 0 0
364 1 45 0 0 0 0 0 1 1 2 0 0 0 1 0 0 0 1 0 0 1 0
365 1 22 0 1 0 0 0 0 1 3 0 0 3 1 0 1 0 0 0 0 0 0
366 1 51.5643835616438 1 0 0 2 0 0 0 3 0 0 0 1 1 0 1 0 0 1 1 0
367 1 30 0 0 0 0 0 0 0 0 0 0 0 0 0 0 0 0 0 0 0 0
368 2 51 0 0 0 3 0 0 0 2 0 0 0 2 1 0 1 2 0 0 1 0
369 1 35 1 0 0 1 1 0 1 2 0 0 1 2 2 0 0 2 0 1 0 3
370 2 59 0 0 0 0 0 0 0 0 0 0 3 3 0 0 0 3 0 0 0 0
371 2 25 0 0 0 0 0 0 0 0 0 0 0 0 0 0 0 0 0 1 0 0
372 2 55 0 0 0 3 0 0 0 1 0 0 1 1 0 0 0 1 0 0 0 0
373 1 61 1 0 0 3 1 1 0 3 0 0 0 3 1 1 0 3 1 1 0 1
374 2 56 0 0 0 0 0 0 1 0 0 0 0 0 0 0 0 1 0 0 0 1
375 2 64 0 0 0 0 0 0 0 0 0 0 0 0 0 0 0 0 0 0 0 0
376 2 49 0 0 0 0 0 0 0 0 0 0 0 0 0 0 0 0 0 0 0 0
377 1 31 0 0 0 0 0 0 0 0 0 0 0 0 0 0 0 0 0 0 0 0
378 1 47 0 0 0 1 0 0 1 0 0 0 0 1 0 0 1 1 0 0 1 0
379 1 49 0 0 0 0 0 0 0 0 0 0 0 0 0 0 0 0 0 0 0 0
380 1 49 0 0 0 1 0 0 0 0 0 0 0 0 0 0 1 1 0 0 0 0
381 1 43.9013698630137 0 0 0 0 0 0 0 0 0 0 0 0 0 0 0 0 0 0 0 0
382 1 64.2931506849315 0 0 0 0 0 0 0 0 0 0 0 0 0 0 0 0 0 0 0 0
383 2 53 0 0 0 0 0 0 0 0 0 0 0 0 0 0 0 0 0 0 0 0
384 2 54 1 0 1 0 0 1 1 1 0 0 0 1 0 0 0 1 1 1 0 1
385 1 50 0 0 0 0 0 0 0 1 0 0 1 1 0 0 0 1 0 0 0 0
386 1 40 0 0 0 0 0 0 0 0 0 0 0 0 0 0 0 0 0 0 0 0
387 1 56 0 0 0 0 0 0 0 0 0 0 0 0 0 0 0 0 0 1 0 0
388 1 43 0 0 0 0 0 0 0 0 0 0 0 0 0 0 0 0 0 0 0 0
389 1 53 0 0 0 0 0 0 0 0 0 0 0 0 0 0 0 0 0 0 0 0
390 2 61 0 0 0 0 0 0 0 1 0 0 1 1 0 0 0 1 0 1 0 0
391 2 36 0 0 0 0 0 0 0 0 0 0 0 0 0 0 1 2 0 0 0 0
392 1 56 0 0 0 0 0 0 0 0 0 0 0 0 0 0 0 0 0 0 0 0
393 1 43 0 0 0 0 0 0 0 2 0 0 0 2 0 0 0 2 0 0 0 0
394 1 56 0 0 0 0 0 0 1 0 0 0 0 1 0 0 0 1 0 0 0 0
395 1 22 0 0 0 1 1 0 1 3 0 0 0 0 1 0 0 2 0 0 0 1
396 2 65 0 0 0 0 1 0 0 1 0 0 0 0 0 0 0 0 0 0 1 1
397 2 58 0 0 0 0 0 0 0 1 0 0 0 0 0 0 0 0 0 1 0 0
398 2 43 0 0 0 0 0 0 0 2 0 0 0 0 0 0 0 0 0 0 0 0
399 2 23 1 0 0 0 0 0 0 3 0 0 1 0 1 0 0 0 0 0 0 0
400 1 59 0 0 0 3 0 0 0 1 0 0 0 1 1 0 0 1 0 NA 0 0
401 1 33 0 0 1 1 2 2 2 2 0 0 2 2 1 0 0 1 0 1 0 1
402 1 23 0 0 0 0 1 1 1 1 0 0 0 1 0 0 0 0 0 0 0 1
403 1 50 0 0 0 2 0 0 0 3 0 0 0 2 0 0 1 2 0 0 0 0
404 1 48 0 0 0 2 0 0 0 2 0 0 0 2 1 0 0 2 0 0 0 0
405 1 35 0 0 1 0 0 0 2 2 0 0 0 1 1 0 0 2 0 0 0 0
406 1 39.7287671232877 0 0 0 3 0 0 0 3 0 0 0 0 0 0 1 0 0 1 0 0
407 1 44.4876712328767 0 0 0 0 0 0 1 1 0 0 0 0 0 0 0 0 0 0 0 0
408 1 63 1 1 1 1 1 2 2 2 0 1 2 3 0 1 1 2 0 2 0 2
409 1 36 0 0 0 0 0 0 2 2 0 0 2 2 0 0 0 2 0 0 0 0
410 1 54 1 1 1 1 1 1 1 2 1 2 2 2 0 1 1 2 0 1 0 2
411 2 61 0 0 0 0 0 0 0 0 0 0 1 3 0 0 1 1 0 1 0 0
412 2 58 0 0 0 0 0 0 0 0 0 0 0 0 0 0 0 3 0 0 0 0
413 2 58 0 0 0 1 0 0 0 0 0 0 0 1 0 0 0 1 0 0 0 0
414 2 56 0 0 0 0 0 0 0 0 0 0 0 0 0 0 0 0 0 0 0 0
415 2 29 0 0 0 0 0 0 1 1 0 0 1 1 0 0 0 1 0 1 0 0
416 2 48 0 0 0 0 0 0 0 0 0 0 0 1 0 0 0 1 0 1 0 0
417 1 65 0 0 0 0 0 0 0 0 0 0 0 3 0 0 0 0 0 0 0 0
418 1 62 0 0 0 0 0 0 0 0 0 0 0 0 0 0 0 0 0 0 0 0
419 1 28 0 0 0 0 0 0 0 0 0 0 0 0 0 0 0 0 0 0 0 0
420 1 39.6219178082192 0 0 1 3 0 1 0 1 0 0 1 1 2 1 3 0 0 0 1 0
421 1 30 1 0 0 0 0 0 0 3 0 0 1 0 0 0 0 0 0 0 0 0
422 1 24 0 0 0 0 0 0 0 2 0 0 2 0 0 0 1 1 0 0 0 0
423 1 43 0 0 1 2 0 0 0 2 0 0 0 1 1 0 0 0 0 0 0 0
424 2 32 0 0 0 0 0 0 2 0 0 0 1 0 0 0 0 0 0 0 0 0
425 2 23 0 0 0 0 0 0 0 0 0 0 0 0 0 0 0 0 0 0 0 0
426 2 55 1 0 0 0 0 1 0 0 1 1 1 2 1 1 1 0 0 1 1 0
427 2 47 0 0 0 0 0 0 0 1 0 0 0 0 0 0 0 0 0 0 0 0
428 2 25 0 0 0 0 0 0 0 3 0 0 0 2 0 0 0 3 0 0 0 0
429 2 54 0 0 0 1 1 0 0 1 0 0 1 0 0 1 0 0 0 0 0 0
430 2 54 0 0 0 0 0 0 0 0 0 0 0 0 0 0 0 0 0 0 0 0
431 2 31 1 0 0 0 1 1 1 1 0 0 2 0 0 0 0 0 0 0 0 2
432 1 36 2 2 3 3 2 3 3 2 0 2 3 3 2 0 0 3 1 2 0 2
433 1 49 0 0 0 0 0 0 0 3 0 0 0 1 0 0 0 0 0 0 0 0
434 2 24 0 0 0 1 0 0 0 0 0 1 0 0 0 2 1 0 0 0 1 0
435 2 25 1 0 0 3 1 1 1 3 1 1 3 1 1 2 0 1 0 1 1 0
436 2 63 0 0 0 0 0 0 0 1 0 0 0 2 0 0 0 1 0 0 0 0
437 2 52 0 0 0 1 0 0 0 1 0 0 1 1 0 0 1 2 0 0 0 0
438 2 41 0 0 0 0 0 0 0 1 0 0 0 1 0 0 0 0 0 0 0 0
439 2 55 0 0 0 0 1 0 0 0 0 0 0 0 0 0 0 0 0 0 0 0
440 1 26 0 0 0 0 0 0 0 0 0 0 0 1 0 0 0 1 0 0 0 0
441 1 40 0 0 0 0 0 0 0 1 0 0 0 1 1 0 0 0 0 0 0 0
442 1 52 0 0 0 3 1 0 0 3 0 0 0 3 1 0 0 3 0 1 0 0
443 1 27 0 0 0 3 0 0 0 3 0 0 0 0 0 0 0 0 0 0 0 1
444 1 47 0 0 0 0 0 0 1 0 0 1 1 1 0 0 1 0 0 1 0 0
445 1 53 0 0 1 1 1 1 1 1 0 0 0 1 0 1 0 1 0 1 0 1
446 1 42 NA NA NA NA NA NA NA NA NA NA NA NA NA NA NA NA NA NA NA NA
447 1 66.5506849315069 0 0 0 3 1 0 1 3 0 0 0 1 1 0 0 1 0 1 0 0
448 1 64.2054794520548 0 0 0 0 0 0 0 1 0 0 1 2 0 0 0 0 0 0 0 1
449 1 30.8 0 0 0 1 1 0 0 2 0 0 0 1 1 0 0 2 0 0 0 0
450 1 65 1 1 1 1 0 0 0 1 0 0 0 1 0 0 0 1 0 0 0 1
451 1 26 0 0 0 0 0 0 0 1 0 0 0 1 0 0 0 1 0 0 0 0
452 1 29 0 0 0 0 0 0 0 1 0 0 0 1 0 2 0 2 0 0 0 0
453 1 24 2 0 1 NA 1 1 1 1 0 0 2 2 2 0 1 3 0 0 0 1
454 1 62 1 3 1 2 2 1 2 1 0 1 1 2 2 1 0 1 0 1 0 1
455 2 23 0 0 1 1 0 2 3 2 0 2 2 1 0 0 0 3 1 1 0 0
456 2 62 0 0 0 1 1 0 1 2 0 1 2 2 0 0 1 1 0 1 0 0
457 1 43 1 0 0 0 0 0 0 1 0 0 1 0 1 1 1 0 0 0 0 0
458 1 57 0 0 0 1 0 1 0 0 0 0 1 2 1 1 1 2 0 1 0 0
459 1 65 0 0 0 3 0 1 0 1 0 0 0 1 0 0 0 0 0 1 0 0
460 2 61.4986301369863 0 0 0 0 1 1 1 3 0 1 3 2 0 0 0 0 0 0 0 1
461 2 22.6794520547945 0 0 0 0 0 0 1 0 0 0 0 0 0 0 0 0 0 0 0 0
462 2 52.5506849315069 0 0 0 3 0 0 1 0 0 0 0 0 0 0 1 0 0 1 0 0
463 2 39.627397260274 1 0 0 0 0 0 1 2 0 0 0 1 1 0 0 3 0 1 0 0
464 2 55.3369863013699 0 0 0 0 0 0 0 3 0 0 0 0 0 0 0 0 0 0 0 0
465 2 63.6328767123288 0 0 0 0 0 0 0 0 0 0 0 0 0 0 0 0 0 0 0 0
466 1 34.1397260273973 1 1 0 NA 1 1 1 0 0 0 0 1 2 1 1 2 0 2 1 3
467 1 23.4986301369863 1 0 3 2 1 0 2 3 1 1 3 3 0 0 3 3 1 0 1 NA
468 1 38.5369863013699 0 0 0 0 0 0 1 1 0 0 1 1 1 0 0 0 0 0 0 0
469 1 34.7890410958904 3 2 2 3 3 3 3 3 3 2 3 2 3 0 0 3 0 1 0 3
470 2 46.4602739726027 0 0 0 0 0 0 1 0 0 0 1 0 0 0 0 0 0 0 0 0
471 2 25.641095890411 0 0 0 1 1 0 1 1 0 0 1 1 1 0 2 1 0 0 0 1
472 2 58.6301369863014 2 0 0 2 1 1 1 1 0 1 1 2 2 0 0 2 0 2 0 0
473 2 41.1835616438356 0 0 1 3 0 1 2 2 1 0 3 1 0 1 1 0 0 1 0 1
474 2 26.4246575342466 0 0 0 0 0 1 1 1 0 0 2 2 0 0 0 2 0 0 0 2
475 2 23.9315068493151 0 0 0 1 1 0 0 2 0 0 0 1 0 0 0 1 0 0 0 0
476 1 63.4630136986301 0 0 0 0 0 0 0 3 0 0 1 1 0 0 0 0 0 0 0 0
477 1 31.186301369863 1 0 0 1 1 1 1 0 0 0 0 1 0 0 0 2 0 0 1 0
478 1 43.5780821917808 0 0 0 1 0 0 0 0 0 0 3 0 1 0 0 0 0 0 1 0
479 1 53.5972602739726 0 0 0 0 0 0 0 1 0 0 1 1 0 0 0 0 0 0 0 0
480 1 25.3369863013699 0 0 0 0 1 0 0 0 0 0 1 0 0 0 0 0 0 0 0 0
481 2 64 0 0 0 3 0 0 0 0 0 0 0 0 1 1 1 1 0 1 1 0
482 2 54.441095890411 0 0 0 0 0 0 1 3 0 0 1 0 0 0 0 2 0 0 0 0
483 2 61.6493150684932 0 0 0 0 0 0 0 0 0 0 0 1 0 0 0 0 0 0 0 0
484 1 31.186301369863 0 0 0 3 0 0 0 3 0 0 1 0 0 0 0 0 0 0 0 0
485 1 54.5780821917808 2 1 0 1 3 1 0 1 1 3 2 2 2 3 0 1 1 3 1 2
486 1 29 0 0 0 0 0 0 0 2 0 0 0 0 0 0 0 0 0 0 0 0
487 2 45.9315068493151 0 0 1 0 1 1 1 1 0 1 2 1 1 2 0 0 1 1 1 2
488 2 25.2849315068493 0 0 0 3 0 0 0 2 0 0 0 1 0 0 0 1 0 0 0 0
489 2 61.3616438356164 1 0 1 0 1 1 1 2 0 1 0 2 0 0 0 2 0 1 0 1
490 2 49.958904109589 0 0 0 3 0 0 0 3 0 0 0 0 1 0 0 1 0 0 0 0
491 2 30.9232876712329 0 0 0 0 2 1 3 1 1 0 0 2 2 0 0 3 1 1 0 0
492 2 38.8301369863014 0 0 0 0 2 0 1 2 0 0 1 0 1 0 0 0 0 0 0 1
493 2 32.8465753424658 0 0 0 0 1 0 0 0 0 0 1 0 0 0 0 0 0 0 0 0
494 2 33.2931506849315 1 0 1 1 0 1 2 2 1 1 0 2 1 2 0 2 2 2 1 1
495 2 59.7397260273973 0 0 0 3 0 1 0 1 1 1 0 1 0 2 0 1 1 1 1 0
496 2 31.9424657534247 0 0 0 0 0 0 1 1 0 0 0 0 0 0 1 0 0 0 0 0
497 2 48.2109589041096 0 0 0 0 2 0 0 0 0 0 0 0 0 0 0 0 0 0 0 0
498 1 30.1506849315068 0 0 0 0 0 0 0 2 0 0 0 0 1 0 0 1 0 0 0 1
499 1 51.3945205479452 0 0 0 0 0 0 0 3 0 0 0 0 0 0 0 0 0 0 0 0
500 1 52.8684931506849 0 0 0 3 1 0 0 3 0 0 0 1 1 0 0 3 0 0 0 0
501 1 59.5917808219178 0 0 1 0 0 1 0 0 0 0 1 1 0 1 0 0 0 1 0 0
502 1 53.8082191780822 0 0 0 3 0 0 0 3 0 0 0 0 0 0 0 3 0 0 0 0
503 1 33.0191780821918 0 0 0 3 0 0 2 1 0 0 0 0 0 0 0 0 0 0 0 0
504 1 64.5315068493151 0 0 0 2 1 0 0 2 0 0 1 1 2 0 1 1 0 1 1 1
505 1 30.8493150684932 0 0 0 1 1 0 0 1 0 0 0 1 1 0 0 1 0 0 0 0
506 1 23.4739726027397 0 0 0 0 0 0 0 1 0 0 1 0 0 0 0 1 0 0 0 0
507 1 62.3972602739726 0 0 0 3 0 0 1 3 0 0 0 2 0 0 0 1 0 0 0 1
508 1 66.4438356164383 0 0 0 3 1 0 0 3 0 0 1 3 0 0 0 2 1 0 0 0
509 1 54 0 0 0 0 0 0 0 1 0 0 0 1 0 0 0 0 1 0 0 0
510 2 33 0 0 0 3 0 0 0 3 0 0 0 0 0 0 0 0 0 0 0 0
511 2 29 0 0 0 3 0 0 0 3 0 0 2 1 0 0 0 0 0 0 0 0
512 2 63 0 0 0 2 1 0 1 1 0 0 1 0 0 0 0 0 0 0 0 1
513 2 35 1 1 1 2 1 1 1 2 0 1 2 3 1 1 0 3 0 1 0 2
514 1 32 1 0 1 2 1 0 0 3 0 0 0 1 0 0 0 0 0 1 0 1
515 1 44 0 0 0 0 0 0 0 1 0 0 1 1 0 0 0 2 0 0 1 0
516 1 56 0 0 0 0 0 0 0 3 0 0 0 0 0 0 0 0 0 0 0 0
517 1 28 1 0 1 2 2 1 1 2 0 0 1 2 0 0 0 1 0 1 0 0
518 1 41 0 0 NA 1 0 0 0 3 0 0 0 1 1 0 0 1 0 0 0 0
